# Supplementary material for: Multi-Elemental Analysis as a Tool to Ascertain the Safety and the Origin of Beehive Products: Development, Validation, and Application of an ICP-MS Method on Four Unifloral Honeys Produced in Sardinia, Italy
Source: Molecules. 2022 Mar 21;27(6):2009. doi: 10.3390/molecules27062009 (PMC8950479; doi:10.3390/molecules27062009)
Supplement: Supplementary file 1 [file molecules-27-02009-s001.zip]

Archive with 2 entries (2 files):
- Table S1 - Trace elements in Sardinian Honey_Dataset.xlsx
- Trace elements in Sardinian Honey_Supplementary material - Figures S1-S3, Table S2-S3.pdf
