# Supplementary material for: Multi-Elemental Analysis as a Tool to Ascertain the Safety and the Origin of Beehive Products: Development, Validation, and Application of an ICP-MS Method on Four Unifloral Honeys Produced in Sardinia, Italy
Source: Molecules. 2022 Mar 21;27(6):2009. doi: 10.3390/molecules27062009 (PMC8950479; doi:10.3390/molecules27062009)
Supplement: Supplementary file 1 [file molecules-27-02009-s001.zip › Table S1 - Trace elements in Sardinian Honey_Dataset.xlsx]

## Sheet: Dataset
ID Code	Botanical Origin	Urbanization degree	Altimetric area	Ag		As		Ba		Be		Bi		Cd		Co		Cr		Cu		Fe		Hg		Li		Mn		Mo		Ni		Pb		Sb		Sn		Sr		Te		Tl		V		Zn
				mean	sd	mean	sd	mean	sd	mean	sd	mean	sd	mean	sd	mean	sd	mean	sd	mean	sd	mean	sd	mean	sd	mean	sd	mean	sd	mean	sd	mean	sd	mean	sd	mean	sd	mean	sd	mean	sd	mean	sd	mean	sd	mean	sd	mean	sd
ASP1	Asphodel	Low	Mountain	< 5		< 2		1630	20	< 0.4		< 0.1		< 1		1.7	0.2	< 7		< 70		< 100		< 6		< 2		240	10	< 0.7		34	2	< 3		< 0.7		55	3	36	2	< 1.2		< 0.04		< 0.2		< 130
ASP2	Asphodel	Low	Hill	< 5		< 2		69	2	< 0.4		< 0.1		< 1		2.6	0.3	< 7		205	8	143	7	< 6		< 2		142	6	< 0.7		31	2	< 3		< 0.7		48	2	< 10		< 1.2		< 0.04		< 0.2		610	70
ASP3	Asphodel	Low	Hill	< 5		< 2		< 70		< 0.4		< 0.1		< 1		4.2	0.3	< 7		115	5	190	10	< 6		< 2		123	5	< 0.7		29	2	< 10		< 0.7		104	5	22	1	< 1.2		< 0.04		< 0.7		670	80
ASP4	Asphodel	Medium	Hill	< 5		8.3	0.3	188	6	< 0.4		< 0.3		1.7	0.1	4.4	0.3	< 23		< 70		212	8	2.9	0.3	< 2		130	5	< 0.7		< 10		< 3		< 0.7		21	1	24	1	6.2	0.2	0.37	0.03	< 0.7		730	90
ASP5	Asphodel	Low	Plain	< 5		9	0.4	< 70		< 0.4		< 0.1		0.53	0.02	3.2	0.3	< 7		< 70		214	8	< 6		< 2		143	6	< 2.3		< 10		< 3		< 0.7		16	1	56	3	6.8	0.3	< 0.04		< 0.7		350	50
ASP6	Asphodel	Low	Hill	< 5		7	0.3	139	4	< 0.4		< 0.1		< 1		1.4	0.1	< 7		< 70		< 100		< 6		< 2		149	6	0.4	0.1	< 10		< 10		< 0.7		24	1	18	1	< 1.2		< 0.13		< 0.7		430	60
ASP7	Asphodel	High	Plain	< 17		< 7		314	3	< 0.4		< 0.1		2.5	0.1	5.8	0.5	< 7		193	8	187	9	2.9	0.3	< 2		230	10	3.7	0.1	< 10		< 10		< 0.7		101	5	52	3	< 1.2		< 0.04		< 0.7		1430	90
ASP8	Asphodel	Low	Mountain	< 5		< 7		338	3	< 0.4		< 0.1		< 1		1.6	0.2	< 23		< 70		175	9	< 6		< 2		440	15	< 2.3		< 10		< 10		< 0.7		< 6.9		154	5	< 1.2		< 0.04		< 0.7		680	80
ASP9	Asphodel	Low	Mountain	< 5		< 7		193	6	< 0.4		1.64	0.07	< 1		< 1		< 7		< 70		< 100		< 6		< 2		65	3	< 0.7		< 3		9.7	0.8	< 0.7		56	3	161	5	< 1.2		< 0.04		< 0.2		650	80
ASP10	Asphodel	Medium	Plain	< 5		< 7		623	6	< 0.4		< 0.1		< 1		1.7	0.2	< 7		< 70		260	11	< 6		< 7		610	20	< 0.7		< 10		9.2	0.7	< 0.7		43	2	174	5	< 1.2		< 0.04		< 0.7		900	100
ASP11	Asphodel	Medium	Plain	< 5		< 7		196	6	< 0.4		< 0.1		0.64	0.03	3.1	0.2	< 7		172	7	200	10	< 6		< 2		330	15	< 2.3		< 10		13.1	0.5	< 0.7		81	4	150	5	< 1.2		< 0.04		< 0.7		640	80
ASP12	Asphodel	Medium	Plain	< 5		< 2		103	3	< 0.4		< 0.1		< 0.3		10.2	0.8	19.5	0.8	< 70		660	30	< 6		< 7		161	6	< 2.3		18	1	< 10		< 0.7		91	5	26	2	< 1.2		0.38	0.02	< 0.7		< 130
ASP13	Asphodel	Low	Hill	< 5		< 2		108	3	< 0.4		< 0.1		< 1		6.8	0.5	< 7		180	7	169	8	< 6		< 7		163	6	< 2.3		24	2	< 10		< 0.7		71	4	50	3	< 1.2		0.37	0.03	0.58	0.07	1000	100
ASP14	Asphodel	Low	Hill	< 5		< 2		624	6	< 0.4		< 0.1		< 0.3		< 1		< 7		69	3	147	8	2.9	0.3	< 2		40	2	< 2.3		15	1	30	1	< 0.7		35	2	24	2	< 1.2		0.052	0.005	< 0.7		< 130
ASP15	Asphodel	Low	Hill	< 5		< 2		35	4	< 0.4		< 0.1		< 0.3		1.4	0.1	< 23		58	2	< 100		< 6		< 2		49	2	< 0.7		< 10		1.4	0.4	< 0.7		72	4	36	2	< 1.2		0.41	0.03	< 0.7		410	60
ASP16	Asphodel	Medium	Plain	< 5		< 2		< 70		< 0.4		< 0.1		1.3	0.1	3.1	0.2	< 7		240	10	155	8	< 6		< 2		111	4	< 2.3		170	7	33	1	< 0.7		12.8	0.6	14	1	< 1.2		< 0.13		< 0.7		480	60
ASP17	Asphodel	Low	Mountain	< 5		< 2		314	3	< 0.4		< 0.1		< 1		2.4	0.2	< 7		71	3	180	10	< 6		< 2		97	4	2.13	0.09	< 10		37	1	< 2.3		33	2	28	2	< 1.2		0.14	0.01	0.7	0.04	360	50
ASP18	Asphodel	Medium	Hill	< 5		< 7		100	4	< 0.4		< 0.1		0.89	0.04	2.4	0.2	< 7		93	4	121	6	< 6		< 7		72	3	< 2.3		13	1	410	10	< 0.7		210	10	16	1	< 1.2		0.29	0.02	< 0.7		1300	150
ASP19	Asphodel	Low	Plain	< 5		< 2		< 70		< 0.4		< 0.1		< 0.3		1.5	0.2	< 23		98	4	115	6	< 6		< 2		120	5	< 2.3		18	1	3.5	0.3	< 0.7		15.7	0.8	< 10		< 1.2		< 0.04		< 0.2		590	70
ASP20	Asphodel	Low	Hill	< 5		< 2		< 20		< 0.4		< 0.1		< 0.3		1.3	0.1	< 7		61	2	94	5	< 6		< 7		168	7	< 0.7		19	1	2.2	0.2	< 0.7		20	1	< 10		< 1.2		< 0.04		< 0.2		270	40
ASP21	Asphodel	Low	Hill	< 5		< 7		71	2	< 0.4		< 0.1		< 1		6.4	0.5	< 23		250	10	320	10	< 6		13.6	0.5	190	8	< 0.7		32	2	8.6	0.7	< 0.7		50	3	26	2	< 1.2		< 0.04		< 0.7		900	100
ASP22	Asphodel	Low	Plain	< 5		< 2		< 20		< 0.4		< 0.1		< 0.3		< 1		< 7		70	3	104	5	< 6		< 2		90	4	< 0.7		< 10		< 10		< 0.7		< 6.9		< 3		< 1.2		< 0.04		< 0.2		320	50
ASP23	Asphodel	Low	Hill	< 5		< 2		< 70		< 0.4		< 0.1		< 0.3		0.8	0.1	< 7		58	2	100	5	< 6		< 2		189	8	< 0.7		< 10		< 10		< 0.7		17.4	0.9	11	1	< 1.2		< 0.04		< 0.2		250	40
ASP24	Asphodel	Medium	Plain	< 5		< 2		266	3	< 0.4		< 0.1		< 0.3		2.3	0.2	< 7		79	3	155	8	< 6		< 2		720	20	< 0.7		14	2	21.7	0.9	< 0.7		36	2	10	1	< 1.2		< 0.13		< 0.2		530	60
ASP25	Asphodel	Medium	Plain	< 5		< 7		< 70		< 0.4		< 0.1		< 0.3		2.6	0.3	< 23		< 20		169	8	< 6		< 2		770	25	< 2.3		16	1	22.1	0.8	< 0.7		56	3	27	2	< 1.2		0.19	0.01	< 0.7		550	70
ASP26	Asphodel	Low	Hill	< 5		< 2		< 20		< 0.4		0.1	0.01	< 1		3.5	0.3	< 7		< 70		158	8	< 6		< 2		118	5	< 2.3		< 10		< 3		< 0.7		18.5	0.9	19	1	< 1.2		0.12	0.01	< 0.7		580	70
ASP27	Asphodel	Medium	Hill	< 5		< 2		< 20		< 0.4		< 0.1		< 0.3		< 1		< 7		< 20		< 100		< 6		< 2		54	2	< 2.3		< 10		< 10		< 0.7		30	2	7.4	0.4	< 1.2		< 0.13		< 0.7		360	50
ASP28	Asphodel	Low	Hill	< 5		< 2		< 70		< 0.4		< 0.1		< 0.3		1.2	0.1	< 7		< 20		< 100		< 6		< 2		106	4	2.3	0.1	< 10		< 10		< 2.3		12.7	0.6	27	2	< 1.2		0.045	0.004	< 0.7		490	60
ASP29	Asphodel	Medium	Hill	< 5		< 2		< 20		< 0.4		< 0.1		< 0.3		0.59	0.06	< 7		< 20		< 100		< 6		< 2		58	3	< 2.3		< 10		< 10		< 0.7		< 2.1		6.5	0.5	< 1.2		< 0.13		< 0.7		320	40
ASP30	Asphodel	Medium	Hill	< 5		< 2		< 70		< 0.4		< 0.1		< 0.3		1	0.1	< 23		< 20		< 100		< 6		< 2		45	2	< 2.3		20	1	< 3		< 0.7		42	2	11	1	< 1.2		< 0.13		< 0.7		530	60
ASP31	Asphodel	Low	Hill	< 5		< 2		< 70		< 0.4		< 0.1		< 0.3		0.65	0.07	< 7		< 70		< 100		< 6		< 2		74	3	< 2.3		< 10		< 10		< 0.7		< 6.9		6.5	0.4	< 1.2		0.08	0.008	< 0.2		460	60
ASP32	Asphodel	Low	Hill	< 5		< 7		< 70		< 0.4		< 0.1		< 0.3		0.56	0.08	< 7		< 20		< 100		< 6		< 2		70	3	< 2.3		< 10		< 3		< 2.3		24	1	11	1	< 1.2		< 0.13		< 0.7		370	50
ASP33	Asphodel	Low	Hill	< 5		< 2		< 20		< 0.4		< 0.1		< 0.3		0.75	0.07	< 7		< 70		< 100		< 6		< 2		69	3	< 2.3		< 10		13.6	0.5	< 0.7		11	1	< 10		< 1.2		0.1	0.01	< 0.2		610	70
THI1	Thistle	Medium	Plain	< 5		< 2		1820	20	< 0.4		< 0.1		< 0.3		3	0.2	< 7		105	4	300	12	< 6		< 7		109	4	< 2.3		< 10		6.2	0.5	< 0.7		29	1	89	3	< 1.2		< 0.13		3	0.1	530	60
THI2	Thistle	Medium	Plain	< 5		< 2		134	4	< 0.4		< 0.3		< 1		10.6	0.8	< 7		85	3	224	9	< 6		< 7		300	10	< 2.3		9	1	< 10		< 0.7		< 6.9		89	3	< 1.2		0.37	0.03	1.02	0.05	500	60
THI3	Thistle	Medium	Plain	< 5		6.3	0.3	287	3	< 0.4		0.8	0.05	< 1		2.4	0.2	< 23		106	4	610	25	< 20		3.9	0.2	220	10	< 2.3		10	0.8	5.6	0.5	< 0.7		120	6	61	2	< 1.2		0.13	0.01	0.95	0.05	370	50
THI4	Thistle	Low	Hill	< 5		< 7		264	3	< 0.4		< 0.3		0.83	0.04	4	0.3	< 7		135	5	280	10	< 6		< 7		176	7	< 2.3		26	2	< 10		1.6	0.1	90	5	79	2	< 1.2		< 0.13		0.69	0.03	740	90
THI5	Thistle	Low	Plain	< 5		< 2		174	5	< 0.4		< 0.3		0.83	0.04	10.1	0.8	< 7		1030	20	560	20	< 6		< 7		390	15	< 2.3		220	10	27	1	< 0.7		25	1	52	3	< 1.2		< 0.13		0.83	0.04	1900	100
THI6	Thistle	Low	Hill	< 5		< 7		115	3	< 0.4		< 0.1		2.2	0.1	7.1	0.6	< 7		240	10	340	15	< 6		6.3	0.3	610	20	< 2.3		29	2	3.8	0.3	< 0.7		73	4	150	5	< 1.2		1.3	0.1	1.82	0.07	1480	90
THI7	Thistle	Low	Hill	< 5		< 2		329	3	< 0.4		10.7	0.3	< 0.3		6.7	0.5	< 7		131	5	210	10	< 6		< 2		230	10	< 2.3		21	1	3.9	0.3	< 0.7		19	1	140	4	< 1.2		< 0.04		0.82	0.04	460	60
THI8	Thistle	Low	Hill	< 5		< 7		270	3	< 0.4		< 0.1		< 1		3.6	0.3	< 7		127	5	300	10	< 6		20.2	0.9	108	4	< 2.3		8.4	0.7	< 10		< 0.7		26	1	85	3	< 1.2		< 0.04		1.64	0.07	720	90
THI9	Thistle	Medium	Hill	< 5		< 7		91	3	< 0.4		< 0.1		1.62	0.06	1.8	0.2	< 7		105	4	158	8	< 6		< 2		146	6	< 2.3		< 10		15.1	0.6	< 0.7		146	6	60	4	< 1.2		0.59	0.04	1.43	0.07	590	70
THI10	Thistle	Low	Hill	< 5		6.1	0.2	98	3	< 0.4		< 0.1		3.4	0.1	6.8	0.5	< 7		320	10	280	10	< 6		< 7		300	10	< 2.3		32	2	< 10		< 0.7		< 6.9		86	3	< 1.2		0.14	0.01	1.47	0.07	1800	100
THI11	Thistle	Low	Hill	< 5		3.8	0.3	350	3	< 0.4		< 0.1		5.2	0.2	6.9	0.5	< 7		440	20	420	15	< 6		< 7		270	10	< 2.3		19	1	14.5	0.6	< 0.7		32	2	81	2	< 1.2		0.64	0.04	1.75	0.07	1900	100
THI12	Thistle	Low	Hill	< 5		3.5	0.3	76	2	< 0.4		< 0.1		1.43	0.07	2.5	0.3	< 7		118	5	290	10	< 6		< 7		112	5	< 2.3		< 10		12	1	< 0.7		43	2	46	3	< 3.9		0.12	0.01	1.13	0.06	800	100
THI13	Thistle	Low	Hill	< 5		< 7		417	4	< 0.4		0.71	0.03	< 0.3		1.9	0.2	< 7		96	4	250	10	< 6		< 7		175	7	< 2.3		< 10		4.6	0.4	< 0.7		31	2	93	3	< 1.2		< 0.13		0.99	0.05	360	50
THI14	Thistle	Medium	Hill	< 5		< 7		204	6	< 0.4		< 0.3		2.6	0.1	4.8	0.4	< 7		170	7	360	15	< 6		< 7		147	6	< 2.3		19	1	8.5	0.7	< 0.7		21	1	55	3	< 1.2		< 0.13		0.96	0.05	800	100
THI15	Thistle	Low	Hill	< 5		< 7		148	4	< 0.4		< 0.3		< 0.3		< 1		< 7		89	4	180	10	< 6		< 2		86	4	< 2.3		17	1	< 10		< 0.7		8.9	0.5	45	3	< 1.2		< 0.04		0.84	0.04	590	70
THI16	Thistle	Medium	Plain	< 5		< 7		500	5	< 0.4		0.37	0.04	0.8	0.04	3.2	0.3	< 7		187	7	430	20	< 6		< 7		216	9	< 2.3		13	1	14.2	0.6	< 0.7		63	3	97	3	< 1.2		< 0.13		1.56	0.06	440	60
THI17	Thistle	Low	Hill	< 5		< 7		100	3	< 0.4		< 0.1		< 0.3		< 1		< 7		72	3	170	10	< 6		< 2		97	4	< 2.3		8.5	0.7	< 10		< 0.7		< 6.9		39	2	< 1.2		< 0.04		0.63	0.03	490	60
THI18	Thistle	Low	Plain	< 5		< 7		204	6	< 0.4		< 0.3		1.29	0.06	6.5	0.5	< 7		183	7	420	15	< 6		< 7		290	10	2.9	0.1	24	2	11.4	0.9	< 0.7		23	1	127	4	< 1.2		0.14	0.01	1.93	0.08	1380	80
THI19	Thistle	Low	Hill	< 5		< 2		440	4	< 0.4		< 0.1		< 0.3		1.4	0.1	< 7		97	4	250	10	< 6		12.8	0.5	570	20	< 2.3		< 10		< 10		< 0.7		240	10	154	5	< 1.2		< 0.13		0.7	0.03	800	100
THI20	Thistle	Medium	Hill	< 5		5.5	0.2	725	7	< 0.4		< 0.3		3.8	0.2	15	1	< 7		350	15	820	30	< 6		15.9	0.6	3290	70	3.5	0.1	31	2	29	1	2.8	0.1	43	2	225	7	< 1.2		0.17	0.02	5.4	0.2	1000	100
THI21	Thistle	Low	Hill	< 5		< 7		123	4	< 0.4		< 0.3		< 1		5.3	0.4	< 7		123	5	190	10	< 6		< 7		155	6	1.66	0.07	< 10		< 3		< 0.7		< 6.9		66	2	< 1.2		0.068	0.007	1.13	0.06	800	100
THI22	Thistle	Low	Hill	< 5		< 7		216	2	< 0.4		1.06	0.04	1.12	0.06	5.8	0.5	< 7		155	6	250	10	< 6		< 7		270	10	1.43	0.06	21	1	< 3		< 0.7		8.7	0.4	90	3	< 1.2		0.45	0.03	0.76	0.04	900	100
THI23	Thistle	Medium	Hill	< 5		< 7		< 70		< 0.4		< 0.1		1.2	0.06	8.2	0.6	< 7		154	6	200	10	< 6		< 7		131	5	1.2	0.1	14	2	< 10		< 0.7		89	5	56	3	< 1.2		0.22	0.02	0.89	0.04	1300	150
THI24	Thistle	Medium	Plain	< 5		< 7		269	3	< 0.4		< 0.3		< 1		1.5	0.2	< 7		81	3	180	10	< 6		3.4	0.3	210	8	1.74	0.08	< 10		10.7	0.9	1.2	0.2	8	0.4	91	3	< 1.2		0.048	0.005	0.94	0.05	310	40
THI25	Thistle	Medium	Plain	< 5		< 7		409	4	< 0.4		< 0.1		1.65	0.07	8	0.6	< 7		171	7	380	15	< 6		< 7		320	10	1.87	0.07	19	1	< 10		< 0.7		57	3	85	3	< 1.2		0.53	0.04	1.18	0.06	1000	100
THI26	Thistle	Low	Hill	< 5		< 7		195	6	< 0.4		1.87	0.07	3.3	0.1	13	1	< 7		210	10	230	10	< 6		< 7		191	8	1.41	0.06	17	1	< 10		< 0.7		7.9	0.4	78	2	< 1.2		0.21	0.02	1.08	0.05	1000	100
THI27	Thistle	Low	Plain	< 5		< 2		324	3	< 0.4		< 0.1		< 1		1.7	0.2	< 7		89	4	170	10	< 6		5.8	0.2	330	15	1.74	0.07	11	1	5.6	0.4	< 0.7		7.4	0.4	81	2	< 1.2		0.065	0.007	0.82	0.04	420	60
THI28	Thistle	Low	Plain	< 5		< 7		656	7	< 0.4		< 0.1		< 1		2.7	0.3	< 7		135	5	730	30	< 6		22.6	0.9	660	20	3.7	0.2	12	1	< 10		< 0.7		59	3	416	8	< 1.2		0.059	0.006	5.6	0.2	370	50
THI29	Thistle	High	Plain	< 5		< 2		217	2	< 0.4		< 0.3		1.47	0.06	3.9	0.3	< 7		117	5	190	10	< 6		< 7		270	10	1.51	0.07	16	1	13.2	0.5	< 0.7		8.6	0.4	85	3	< 1.2		< 0.13		1.14	0.06	300	40
THI30	Thistle	High	Plain	< 5		< 2		301	3	< 0.4		< 0.1		< 1		4.3	0.3	< 7		149	6	210	10	< 6		< 7		164	7	2.14	0.08	69	4	10.2	0.8	< 0.7		104	5	96	3	< 1.2		0.09	0.02	1.15	0.06	630	80
THI31	Thistle	Low	Hill	< 5		< 2		174	5	< 0.4		< 0.1		< 0.3		6.2	0.5	< 7		220	10	200	10	< 6		< 2		210	8	< 0.7		44	3	< 3		< 0.7		< 6.9		138	4	< 1.2		< 0.04		< 0.7		690	80
THI32	Thistle	Medium	Hill	< 5		< 2		< 70		< 0.4		< 0.1		< 0.3		< 1		< 7		59	2	117	8	< 6		< 2		45	2	< 0.7		< 10		< 3		< 0.7		52	3	18	1	< 1.2		< 0.04		< 0.7		350	50
THI33	Thistle	Low	Hill	< 5		< 2		124	4	< 0.4		< 0.1		4	0.2	8.8	0.7	< 23		138	5	240	10	< 6		< 2		300	10	< 0.7		15	1	< 3		< 0.7		< 6.9		77	2	< 1.2		< 0.04		0.67	0.03	800	100
THI34	Thistle	Medium	Plain	< 5		< 7		204	6	< 0.4		< 0.1		4	0.2	15	1	< 7		340	10	600	25	< 6		< 2		460	15	< 0.7		40	2	< 10		< 0.7		< 6.9		96	3	< 1.2		< 0.13		1.8	0.07	2000	100
THI35	Thistle	Low	Hill	< 5		< 7		275	3	< 0.4		< 0.1		< 1		3.5	0.3	< 7		157	6	510	20	< 6		< 2		370	15	< 2.3		20	2	< 10		< 0.7		109	5	114	3	< 1.2		< 0.04		1.3	0.07	800	100
THI36	Thistle	Low	Hill	< 5		< 7		324	3	< 0.4		< 0.1		1.34	0.07	5	0.5	< 7		161	6	550	20	< 6		< 7		230	10	< 2.3		24	1	< 3		< 0.7		51	3	83	2	< 1.2		< 0.04		0.62	0.03	1000	100
THI37	Thistle	Low	Plain	< 5		< 7		186	6	< 0.4		< 0.1		< 1		2.2	0.2	< 7		113	5	250	10	< 6		< 2		440	15	< 2.3		< 10		< 3		< 0.7		12.8	0.6	91	3	< 1.2		< 0.04		0.78	0.04	480	60
THI38	Thistle	Low	Hill	< 5		< 7		194	6	< 0.4		< 0.3		< 0.3		< 1		< 7		93	4	310	10	< 6		< 2		138	5	< 2.3		< 10		< 3		< 0.7		19	1	75	2	< 1.2		< 0.04		0.64	0.03	380	50
THI39	Thistle	Medium	Plain	< 5		< 7		519	5	< 0.4		< 0.1		< 1		2	0.2	< 7		120	5	690	30	< 6		< 2		270	10	< 0.7		12	1	< 10		< 0.7		100	5	128	4	< 1.2		< 0.04		0.91	0.05	390	60
STR1	Strawberry-tree	Medium	Hill	< 5		< 2		172	5	< 0.4		0.8	0.03	< 0.3		< 1		< 23		107	4	200	10	< 6		< 7		159	5	< 2.3		14	1	17.2	0.7	< 2.3		84	4	141	4	< 1.2		0.07	0.01	0.73	0.04	580	60
STR2	Strawberry-tree	Low	Hill	< 5		< 7		380	4	< 0.4		< 0.1		< 1		1.9	0.2	< 23		110	4	220	10	< 6		< 7		470	15	< 2.3		18	1	15	0.6	< 0.7		93	5	178	5	1	0.2	0.14	0.01	0.81	0.04	1000	100
STR3	Strawberry-tree	Low	Mountain	< 5		< 2		158	5	< 0.4		< 0.1		< 0.3		< 1		< 7		250	10	180	10	< 6		< 2		270	10	3.8	0.2	28	2	5.3	0.4	< 0.7		66	3	22	1	< 1.2		< 0.13		< 0.7		530	60
STR4	Strawberry-tree	Low	Hill	< 5		< 2		2580	25	< 0.4		< 0.1		< 1		8	0.6	< 7		138	5	230	10	< 6		< 7		460	15	< 2.3		14	1	5.9	0.5	< 0.7		63	3	98	3	< 1.2		1.45	0.07	0.97	0.05	900	100
STR5	Strawberry-tree	Low	Hill	< 5		< 2		485	5	< 0.4		< 0.1		< 0.3		3.6	0.3	21.7	0.9	52	2	250	10	< 6		< 2		114	5	3.3	0.1	33	2	38	2	< 0.7		100	6.9	67	2	< 1.2		0.09	0.01	0.79	0.04	590	70
STR6	Strawberry-tree	Medium	Plain	< 5		< 2		126	4	< 0.4		< 0.1		< 1		5.2	0.4	15	3	79	3	190	10	< 6		< 2		190	10	< 2.3		13	1	19.1	0.8	< 0.7		44	2	77	2	< 1.2		0.19	0.02	0.95	0.05	620	70
STR7	Strawberry-tree	Low	Hill	< 5		< 2		120	4	< 0.4		< 0.3		< 1		9.7	0.7	24.7	0.8	64	2	260	10	< 6		< 2		125	5	< 2.3		19	1	10.2	0.8	< 0.7		78	4	30	2	< 1.2		0.36	0.03	1.76	0.07	430	60
STR8	Strawberry-tree	Low	Hill	< 5		< 2		1070	10	< 0.4		0.06	0.02	< 0.3		< 1		< 23		69	3	220	10	< 6		< 7		97	5	< 2.3		13	1	< 3		< 0.7		206	8	348	7	< 1.2		< 0.13		< 0.7		< 130
STR9	Strawberry-tree	Medium	Hill	< 17		< 2		558	6	< 0.4		0.1	0.01	< 1		< 1		< 23		67	3	360	15	< 6		5	0.2	115	4	< 2.3		10.2	0.8	< 3		< 0.7		127	6	173	5	< 1.2		0.047	0.005	< 0.7		< 130
STR10	Strawberry-tree	Medium	Hill	< 5		< 2		792	8	< 0.4		< 0.3		< 1		< 1		20.7	0.8	67	3	190	10	< 6		5.3	0.2	87	4	< 2.3		9.9	0.7	< 3		< 0.7		57	3	192	6	< 1.2		< 0.13		0.63	0.03	< 130
STR11	Strawberry-tree	Medium	Hill	< 5		< 2		770	8	< 0.4		< 0.1		< 0.3		< 1		< 7		34	2	< 100		< 6		< 7		27	3	< 0.7		< 3		< 3		< 0.7		10.9	0.5	150	5	< 1.2		0.041	0.005	< 0.2		< 130
STR12	Strawberry-tree	Medium	Hill	< 5		< 2		342	3	< 0.4		< 0.3		< 0.3		< 1		< 23		61	2	69	3	5.7	0.2	< 7		55	2	< 0.7		< 3		< 3		< 0.7		16.3	0.8	130	4	< 1.2		< 0.13		< 0.7		< 40
STR13	Strawberry-tree	Medium	Hill	< 5		< 2		725	7	< 0.4		< 0.1		< 0.3		< 1		< 23		49	2	87	4	< 6		< 7		78	3	< 0.7		< 3		< 3		< 0.7		< 2.1		175	5	< 1.2		0.13	0.01	< 0.7		< 130
STR14	Strawberry-tree	Medium	Hill	< 5		< 2		301	3	< 0.4		< 0.1		< 0.3		< 1		< 23		57	3	110	5	< 6		< 7		86	3	< 2.3		< 10		< 3		< 0.7		16.5	0.8	111	3	< 1.2		< 0.13		< 0.7		< 130
STR15	Strawberry-tree	Medium	Hill	< 5		< 2		328	3	< 0.4		< 0.1		< 0.3		1.2	0.1	< 23		48	2	78	5	< 6		< 7		66	3	< 0.7		< 10		< 3		< 0.7		14	0.7	145	4	< 1.2		0.062	0.006	< 0.7		< 130
STR16	Strawberry-tree	Medium	Hill	< 5		< 2		268	3	< 0.4		< 0.1		< 1		1.6	0.2	< 7		81	3	125	6	< 6		13.2	0.5	240	10	< 0.7		< 10		< 3		< 0.7		10.6	0.5	196	6	< 1.2		< 0.04		< 0.7		800	100
STR17	Strawberry-tree	Low	Hill	< 5		< 2		1130	10	< 0.4		< 0.1		< 0.3		< 1		< 7		87	3	113	5	< 6		7.3	0.3	290	10	< 2.3		< 10		< 3		< 2.3		19	1	150	5	< 1.2		0.05	0.005	< 0.7		< 130
STR18	Strawberry-tree	Medium	Hill	< 17		< 2		1280	10	< 0.4		< 0.3		< 0.3		1.5	0.2	< 7		115	5	114	5	10.2	0.3	13.5	0.5	310	10	< 2.3		< 10		< 3		< 0.7		13	1	158	5	< 1.2		< 0.13		0.6	0.03	< 130
STR19	Strawberry-tree	Low	Hill	< 5		< 2		896	9	< 0.4		< 0.1		< 0.3		< 1		< 7		87	4	96	4	< 6		5.5	0.2	320	10	< 2.3		< 10		< 3		< 0.7		20	1	133	4	< 1.2		< 0.13		< 0.7		< 130
STR20	Strawberry-tree	Medium	Hill	< 5		< 2		1000	10	< 0.4		< 0.1		< 0.3		< 1		< 23		62	2	109	5	< 6		16.7	0.7	84	3	< 2.3		10.2	0.8	< 10		< 0.7		19	1	159	5	< 1.2		< 0.13		< 0.7		400	60
STR21	Strawberry-tree	Low	Hill	< 5		< 2		415	4	< 0.4		< 0.3		< 0.3		< 0.3		< 7		< 70		< 100		< 6		8.4	0.3	77	3	< 0.7		< 10		< 3		< 0.7		26	1	127	4	< 1.2		< 0.13		< 0.2		260	40
STR22	Strawberry-tree	Medium	Hill	< 5		< 2		1190	10	< 0.4		< 0.1		< 0.3		< 1		< 7		85	6	112	5	< 6		14.3	0.6	350	15	< 2.3		< 10		< 10		< 2.3		18.3	0.9	135	4	< 1.2		< 0.13		0.65	0.03	720	90
STR23	Strawberry-tree	Medium	Hill	< 5		< 2		488	5	< 0.4		< 0.1		< 0.3		< 1		< 7		< 70		89	5	< 6		11.8	0.5	62	2	< 0.7		< 10		< 3		< 0.7		43	2	121	4	< 1.2		< 0.13		< 0.7		290	40
STR24	Strawberry-tree	Medium	Hill	< 5		< 2		403	4	< 0.4		< 0.1		< 0.3		1.1	0.1	< 7		190	8	630	25	< 6		8.4	0.3	4900	100	< 2.3		14	1	< 10		< 0.7		18	0.9	242	7	< 1.2		< 0.04		< 0.7		510	60
STR25	Strawberry-tree	Low	Hill	< 5		< 2		210	6	< 0.4		< 0.1		< 0.3		3	0.2	< 7		145	6	180	10	< 6		11.5	0.5	330	15	< 0.7		16	1	9.4	0.8	< 0.7		70	4	94	3	< 1.2		< 0.04		< 0.7		580	70
STR26	Strawberry-tree	Medium	Hill	< 5		< 2		296	3	< 0.4		< 0.1		< 0.3		2.5	0.2	< 7		< 70		< 100		< 6		8.3	0.3	260	10	< 0.7		< 10		< 3		< 0.7		< 2.1		228	7	< 1.2		< 0.04		< 0.2		560	70
STR27	Strawberry-tree	Low	Hill	< 5		< 2		112	3	< 0.4		< 0.1		< 0.3		< 1		< 23		92	4	< 100		< 6		14.3	0.6	96	4	< 0.7		< 10		< 3		< 0.7		< 6.9		123	4	< 1.2		< 0.04		< 0.2		1200	150
STR28	Strawberry-tree	Low	Plain	< 5		< 2		215	2	< 0.4		< 0.1		< 0.3		< 1		< 7		< 70		< 100		< 6		13.8	0.5	130	5	< 0.7		< 10		< 3		< 0.7		< 6.9		150	5	< 1.2		< 0.04		< 0.2		< 130
STR29	Strawberry-tree	Medium	Hill	< 5		< 2		159	5	< 0.4		< 0.1		< 0.3		< 1		< 7		198	8	480	20	< 6		8500	200	230	10	< 2.3		< 10		< 10		< 0.7		< 6.9		153	5	< 1.2		< 0.04		< 0.7		540	70
STR30	Strawberry-tree	Medium	Hill	< 5		< 2		< 70		< 0.4		< 0.1		< 0.3		< 0.3		< 7		< 70		< 100		< 6		15.2	0.6	44	2	< 0.7		30	2	89	4	< 0.7		20	1	38	4	< 1.2		< 0.04		< 0.2		900	100
STR31	Strawberry-tree	Medium	Hill	< 5		< 2		101	3	< 0.4		< 0.1		< 0.3		< 1		< 23		113	5	460	20	< 6		< 7		186	8	< 0.7		< 10		< 10		< 0.7		13.2	0.7	87	3	< 1.2		< 0.04		< 0.2		660	80
EUC1	Eucalyptus	Medium	Plain	< 5		< 7		287	3	< 0.4		< 0.1		< 0.3		2.8	0.3	< 7		141	5	510	20	< 6		< 7		1970	60	< 0.7		< 10		< 3		< 0.7		< 6.9		210	10	< 1.2		< 0.04		4	0.2	570	70
EUC2	Eucalyptus	Medium	Plain	< 5		< 7		434	4	< 0.4		< 0.3		< 1		5	0.4	< 23		220	9	840	30	< 6		13.9	0.5	2840	90	< 2.3		22	1	< 3		< 0.7		114	6	214	6	< 1.2		< 0.04		4.1	0.2	800	100
EUC3	Eucalyptus	Medium	Plain	< 5		< 7		309	3	< 0.4		< 0.1		< 0.3		2	0.2	< 7		139	5	510	20	< 6		< 7		1440	40	< 0.7		< 10		< 3		< 0.7		14.9	0.8	121	4	< 1.2		< 0.04		2.9	0.1	420	60
EUC4	Eucalyptus	Low	Plain	< 5		< 7		391	4	< 0.4		< 0.3		0.48	0.08	3	0.2	26	2	144	6	370	15	< 6		10.6	0.4	2050	60	3.4	0.1	20	1	< 10		< 0.7		< 6.9		166	5	< 1.2		< 0.04		2.3	0.1	640	80
EUC5	Eucalyptus	Medium	Plain	< 5		< 7		450	5	< 0.4		0.26	0.03	2.3	0.1	10.9	0.9	< 23		148	6	1650	50	< 6		15.1	0.6	5100	100	3.6	0.2	17	1	14.4	0.6	< 2.3		17	1	247	8	< 1.2		2.3	0.1	12.8	0.4	610	70
EUC6	Eucalyptus	Medium	Hill	< 5		6.5	0.3	539	5	< 0.4		0.13	0.01	9.2	0.3	3.9	0.2	< 7		220	10	610	25	< 6		9	0.3	1520	50	3.1	0.1	21	1	95	4	< 2.3		88	4	213	6	< 1.2		1.59	0.08	5	0.2	1420	80
EUC7	Eucalyptus	Medium	Hill	< 5		< 2		84	3	< 0.4		< 0.1		< 0.3		< 1		< 7		75	3	102	5	< 6		< 2		144	6	< 2.3		6.1	0.6	< 10		< 0.7		79	4	25	2	< 1.2		< 0.04		< 0.7		440	60
EUC8	Eucalyptus	Medium	Hill	< 5		< 7		223	2	< 0.4		< 0.1		< 1		2.3	0.2	< 23		98	4	570	20	< 6		5.9	0.2	1630	50	< 2.3		6.6	0.5	9	0.7	< 0.7		22	1	144	4	< 1.2		< 0.04		4.2	0.2	560	70
EUC9	Eucalyptus	Medium	Plain	< 5		< 7		255	3	< 0.4		< 0.1		4.3	0.2	3	0.2	< 7		137	5	380	15	< 6		6.5	0.3	2350	70	< 2.3		7.2	0.6	17	0.7	< 2.3		11.9	0.6	134	4	< 1.2		< 0.04		2.9	0.1	540	70
EUC10	Eucalyptus	Medium	Plain	< 5		< 7		294	3	< 0.4		< 0.3		5	0.2	3.7	0.3	< 23		150	6	480	20	< 6		7.2	0.3	2580	80	< 2.3		17	1	17.1	0.7	< 0.7		9.8	0.5	147	4	< 1.2		< 0.04		3.5	0.1	590	70
EUC11	Eucalyptus	Medium	Plain	< 5		< 7		378	4	< 0.4		< 0.3		7.2	0.2	4.8	0.4	< 7		170	7	470	20	< 6		8.2	0.3	3000	60	< 2.3		15	1	27	1	< 0.7		< 6.9		177	5	< 1.2		< 0.13		3.6	0.1	1100	150
EUC12	Eucalyptus	Medium	Plain	< 5		< 7		220	2	< 0.4		< 0.1		< 1		2.7	0.3	< 23		133	5	570	20	< 6		7.9	0.3	2880	90	< 2.3		11.2	0.9	3.1	0.3	< 0.7		< 6.9		235	7	< 1.2		< 0.04		4.4	0.2	360	50
EUC13	Eucalyptus	Low	Hill	< 5		< 7		434	4	< 0.4		1.15	0.05	< 1		2.9	0.2	< 7		120	5	270	10	< 6		13.3	0.5	3850	80	< 2.3		7.7	0.6	3.7	0.3	< 0.7		56	3	220	7	< 1.2		< 0.04		2.7	0.1	570	70
EUC14	Eucalyptus	Medium	Hill	< 5		< 7		324	3	< 0.4		< 0.3		< 0.3		2.4	0.2	< 7		130	5	610	25	< 6		6.5	0.3	1090	30	< 2.3		56	3	67	3	< 2.3		70	4	118	4	< 1.2		< 0.04		4.7	0.2	720	90
EUC15	Eucalyptus	Low	Plain	< 5		< 2		179	5	< 0.4		0.14	0.03	< 0.3		2.2	0.2	< 7		92	4	480	20	< 6		5.9	0.2	850	25	< 2.3		8.4	0.7	40	2	< 0.7		21	1	105	3	< 1.2		< 0.13		4.1	0.2	330	50
EUC16	Eucalyptus	Low	Plain	< 5		5	0.4	295	3	< 0.4		0.15	0.02	< 1		5.6	0.4	< 23		193	8	350	15	< 6		10.5	0.4	3660	80	< 2.3		15	1	3.8	0.3	< 0.7		6.1	0.5	195	6	< 1.2		< 0.13		2.5	0.1	510	60
EUC17	Eucalyptus	Medium	Hill	< 5		< 7		395	4	< 0.4		0.11	0.01	< 1		2	0.2	< 7		121	5	460	20	< 6		6.8	0.3	2040	60	< 2.3		< 10		5	0.4	< 2.3		34	2	204	6	< 1.2		0.088	0.009	4.3	0.2	520	60
EUC18	Eucalyptus	Medium	Plain	< 5		10.3	0.4	323	3	< 0.4		0.46	0.05	2	0.1	4.6	0.4	< 23		140	6	670	25	< 6		19.4	0.8	4900	100	< 2.3		< 10		43	2	4.7	0.2	7.5	0.4	201	6	< 1.2		0.086	0.009	4.8	0.2	600	70
EUC19	Eucalyptus	Medium	Plain	< 5		6.3	0.3	368	4	< 0.4		0.09	0.01	1.03	0.05	3.1	0.2	< 23		116	5	560	10	< 6		11.6	0.5	4310	90	< 2.3		< 10		13.5	0.5	< 2.3		15.4	0.8	171	5	< 1.2		< 0.13		4.2	0.2	520	60
EUC20	Eucalyptus	Medium	Plain	< 5		7.5	0.3	300	3	< 0.4		< 0.3		1.81	0.07	8.8	0.7	< 23		360	15	1100	30	< 6		17.5	0.7	5000	100	3.9	0.2	34	2	9.4	0.7	< 2.3		63	3	258	8	< 1.2		0.076	0.008	7.3	0.3	900	100
EUC21	Eucalyptus	Low	Plain	< 5		7.7	0.3	451	5	< 0.4		0.27	0.03	< 1		2.9	0.2	< 23		144	6	570	20	< 6		25	1	3880	80	< 2.3		< 10		7.6	0.6	< 0.7		15.7	0.8	175	5	< 1.2		0.075	0.008	4	0.2	460	60
EUC22	Eucalyptus	Low	Plain	< 5		18.8	0.6	694	7	< 0.4		< 0.1		1.05	0.05	4.7	0.4	< 23		161	6	740	30	< 6		4.9	0.2	680	20	3.3	0.1	< 10		4.5	0.4	< 2.3		41	2	178	5	< 1.2		< 0.13		5.3	0.2	680	80
EUC23	Eucalyptus	High	Plain	< 5		6	0.2	433	4	< 0.4		0.2	0.02	< 1		6.4	0.5	< 23		157	6	460	20	< 6		31	1	4400	90	< 2.3		13	1	3.8	0.3	< 0.7		16.7	0.8	288	6	< 1.2		< 0.13		4.5	0.2	730	90
EUC24	Eucalyptus	Low	Hill	< 5		< 7		219	2	< 0.4		< 0.1		< 1		2.4	0.2	< 7		83	3	310	10	< 6		20.4	0.8	139	5	< 2.3		< 3		< 10		< 0.7		45	2	76	3	< 1.2		< 0.13		0.99	0.05	560	70
EUC25	Eucalyptus	Medium	Plain	< 5		8.4	0.3	422	4	< 0.4		0.17	0.02	< 1		3.2	0.3	< 23		119	5	750	30	< 6		10.6	0.4	3000	60	< 2.3		14	1	6.8	0.5	< 2.3		44	2	231	7	< 1.2		< 0.13		5.2	0.2	610	70
EUC26	Eucalyptus	Low	Hill	< 5		10	0.4	318	3	< 0.4		0.09	0.01	3.4	0.1	6.5	0.5	< 23		153	6	650	25	< 6		13.9	0.6	2780	80	3.1	0.3	< 10		22.6	0.9	< 2.3		18.4	0.9	216	6	< 1.2		0.34	0.02	4.8	0.2	1000	100
EUC27	Eucalyptus	Medium	Plain	< 5		5	0.4	108	3	< 0.4		< 0.1		< 1		6.7	0.5	< 7		640	10	260	10	< 6		< 2		250	10	< 0.7		122	7	5.6	0.5	< 0.7		26	1	20	2	< 1.2		1.35	0.07	< 0.7		800	100
EUC28	Eucalyptus	Low	Plain	< 5		< 2		354	4	< 0.4		< 0.3		< 0.3		4.3	0.3	< 23		217	8	620	25	< 6		11.9	0.5	3250	70	< 0.7		110	7	24.1	0.8	< 0.7		18.1	0.9	150	5	< 1.2		< 0.04		3.6	0.1	610	70
EUC29	Eucalyptus	Low	Plain	< 5		< 2		315	3	< 0.4		< 0.1		< 0.3		4.3	0.3	< 7		133	5	610	25	< 6		11.2	0.5	2960	60	< 0.7		12	1	3.4	0.3	< 0.7		< 6.9		160	5	< 1.2		< 0.04		3.7	0.1	470	60
EUC30	Eucalyptus	Medium	Hill	< 5		< 2		289	3	< 0.4		< 0.1		< 0.3		109	5	< 23		390	20	660	25	< 6		11.4	0.5	3730	70	< 2.3		49	3	< 10		< 0.7		< 6.9		256	8	< 1.2		< 0.13		6.7	0.3	1100	150
The LoDs and LoQs here reported were calculated on measurements of method blanks obtained in 30 different analytical sessions. Hence, the table reports as quantified few data which, although below the relevant average LoQ value, were found over the LoQ of the analytical session where they were obtained.
